# Supplementary material for: Minocycline/Amoxicillin-Based Bismuth Quadruple Therapy for Helicobacter pylori Eradication: A Pilot Study
Source: Microorganisms. 2024 Feb 20;12(3):429. doi: 10.3390/microorganisms12030429 (PMC10972041; doi:10.3390/microorganisms12030429)
Supplement: Supplementary file 1 [file microorganisms-12-00429-s001.zip]

Archive with 1 entries (1 files):
- microorganisms-2802595-supplementary.pdf
